# Supplementary material for: Differential Toxicity Responses between Hepatopancreas and Gills in Litopenaeus vannamei under Chronic Ammonia-N Exposure
Source: Animals (Basel). 2023 Dec 9;13(24):3799. doi: 10.3390/ani13243799 (PMC10741007; doi:10.3390/ani13243799)
Supplement: Supplementary file 1 [file animals-13-03799-s001.zip]

Archive with 1 entries (1 files):
- animals-2690047-supplementary.pdf
